# Supplementary material for: Fecal microbiota transplantation in ulcerative colitis: mucosal immune mechanisms and precision microbiota therapy
Source: Front Immunol. 2026 Jul 20;17:1888117. doi: 10.3389/fimmu.2026.1888117 (PMC13429839; doi:10.3389/fimmu.2026.1888117)
Supplement: Supplementary file 1 [file Table1.xlsx]

## Sheet: Sheet1
Supplementary Table S1. Randomized controlled trials of fecal microbiota transplantation in ulcerative colitis
Study	Year	Country/region	Design	Population	Sample size	FMT intervention	Comparator/control	Route and regimen	Primary endpoint/time point
Moayyedi et al.	2015	Canada	Randomized, double-blind, placebo-controlled trial	Active UC	75	Donor FMT	Water placebo	Weekly retention enemas for 6 weeks	Remission at week 7
Rossen et al.	2015	Netherlands	Randomized, double-blind, controlled phase 2 trial	Mild-to-moderately active UC	50	Donor FMT	Autologous FMT	Two nasoduodenal infusions 3 weeks apart	Clinical remission plus endoscopic response at week 12
Paramsothy et al.	2017	Australia	Randomized, placebo-controlled trial	Active UC	81	Multi-donor FMT	Placebo	Initial colonoscopic infusion followed by enemas 5 days per week for 8 weeks	Steroid-free clinical remission with endoscopic remission or response at week 8
Costello et al.	2019	Australia	Randomized, double-blind clinical trial	Mild-to-moderately active UC	73	Anaerobically prepared pooled donor FMT	Autologous FMT	Colonoscopy followed by two enemas over 7 days	Steroid-free clinical and endoscopic remission at week 8
Haifer et al. / LOTUS	2022	Australia	Randomized, double-blind, placebo-controlled trial	Active UC	35	Oral lyophilized donor FMT after antibiotic preconditioning	Placebo capsules	Two-week antibiotic preconditioning followed by oral lyophilized FMT capsules for 8 weeks	Steroid-free clinical remission with endoscopic remission or response at week 8
Kedia et al. / FMT-AID	2022	India	Open-label randomized controlled trial	Mild-to-moderate UC	66	Multi-donor FMT plus anti-inflammatory diet	Optimized standard medical therapy	Seven weekly colonoscopic FMT infusions plus anti-inflammatory diet, followed by diet maintenance	Deep remission at week 8 and maintenance over 1 year
Lahtinen et al.	2023	Finland	Randomized controlled trial	UC in remission	48	Single donor FMT	Autologous FMT placebo	Single colonoscopic FMT infusion	Relapse during 12-month follow-up
Caenepeel et al. / RESTORE-UC	2025	Belgium	Multicenter, randomized, double-blind, sham-controlled trial halted for futility	Moderate-to-severe active UC	66 analyzed; planned sample size 108	Single-donor anaerobic allogeneic FMT selected by rigorous donor screening	Autologous FMT	Repeated FMT administrations using screened allogeneic donor material	Corticosteroid-free clinical remission at week 8
Quraishi et al. / STOP-Colitis	2026	United Kingdom	Prospective, multicenter, open-label randomized pilot trial	Active UC	30 randomized	Nasogastric or colonic FMT route comparison	Active route comparator	Nasogastric infusions repeated at week 4 versus colonoscopic infusion followed by weekly enemas	Feasibility, clinical response, acceptability, safety, and mechanistic endpoints at weeks 8 and 12
Abbreviations: UC, ulcerative colitis; FMT, fecal microbiota transplantation; RCT, randomized controlled trial.
